# Supplementary material for: Adults’ leisure-time physical activity and the neighborhood built environment: a contextual perspective
Source: Int J Health Geogr. 2020 Sep 11;19:35. doi: 10.1186/s12942-020-00227-z (PMC7488407; doi:10.1186/s12942-020-00227-z)
Supplement: Supplementary file 1 — Additional file 1. Scales for self-efficacy and social support for PA. [file 12942_2020_227_MOESM1_ESM.xlsx]

## Sheet: Additional file 1
		Additional file 1
		Scales for self-efficacy and social support for PA
		Scale	Items	Score
		Self-efficacy for PA	I am confident I can keep being physically active even after a tiring day at work	1, Strongly disagree; 2, Disagree; 3, Not disgree nor agree; 4 Agree; 5, Strongly agree
			I am confident I can keep being physically active even if I feel down
			I am confident I can keep being physically active even if the weather is bad
			I am confident I can keep being physically active even if people close to me demand more time from me
			I am confident I can keep being physically active even if I need to get up earlier
		Social support for PA	In the last 3 months, did people close to you encourage you to be physically active?	1, Never; 2, Hardly ever; 3, Sometimes; 4, Often; 5, Very often
			In the last 3 months, did people close to you invite you to be physically active together?
			In the last 3 months, did people close to you do physical activities with you?
