# Supplementary material for: Adults’ leisure-time physical activity and the neighborhood built environment: a contextual perspective
Source: Int J Health Geogr. 2020 Sep 11;19:35. doi: 10.1186/s12942-020-00227-z (PMC7488407; doi:10.1186/s12942-020-00227-z)
Supplement: Supplementary file 2 — Additional file 2. Adjusted odds and covariates of participating in moderate-to-vigorous LTPA in indoor or outdoor sport facilities, public green space, and other public open space. [file 12942_2020_227_MOESM2_ESM.xlsx]

## Sheet: Additional file 2
Additional file 2
Adjusted odds and covariates of participating in LTPA in indoor or outdoor sport facilities, public green space, and other public open space
		Visited at least once a week												Visited at least once a month
		Indoor sport facility			Outdoor sport facility			Public green space			Other public open space			Indoor sport facility			Outdoor sport facility			Public green space			Other public open space
		OR	Covariates		OR	Covariates		OR	Covariates		OR	Covariates		OR	Covariates		OR	Covariates		OR	Covariates		OR	Covariates
Number of indoor sport facilities
	800m	1	A, B, C, G		1	B,G		0.98	G		1.01	A, B		1.01	A, B, C, D, G		1.01	B,G		0.98	C, F		1.01	A, B
	1,600m	1	A, B, C, G		1	B,G		0.99	G		1.01	A, B		1.01	A, B, C, G		1	B,G		0.99	C, F		1.01	A, B
Distance to the closest indoor sport facility
	≤ 400m (ref. > 400m)	0.99	A, B, C, G		0.99	B,G		1.02	G		1.27	A, B		0.88	A, B, C, D, G		1.05	B,G		0.94	C, F		1.29	A, B
Number of outdoor sport facilities
	800m	1.01	A, B, C, G		1.01	B,G		1	G		1.02	A, B		1.02	A, B, C, D, G		1.03	B,G		0.99	C, F		1.02	A, B
	1600m	1.01	A, B, C, G		1.01	B,G		1	G		1.01	A, B		1.01	A, B, C, G		1.01	B,G		1	C, F		1.01	A, B
Distance to the closest outdoor sport facility
	≤ 400m (ref. > 400m)	0.94	A, B, C, G		0.94	B,G		0.94	G		1.13	A, B		0.95	A, B, C, D, G		1.14	B,G		1.05	C, F		1.26	A, B
Green area m2
	800m	0.82	A, B, C, G		0.82	B,G		4.42	G		0.34	A, B		0.91	A, B, C, G		0.76	B,G		5.41	C, F		0.39	A, B
	1,600m	0.82	A, B, C, G		0.82	B,G		4.4	G		0.26	A		0.82	A, B, C, G		0.56	B,G		5.03	C, F		0.26	A, B
Access to green area over 30ha
	≤ 400m (ref. > 400m)	1.03	A, B, C, G		1.03	B,G		1.81	G		0.56	A, B		1.15	A, B, C, D, G		1.24	B,G		1.93	C, F		0.64	A, B
	≤ 800m (ref. > 800m)	1.29	A, B, C, G		1.29	B,G		1.54	G		0.53	A, B		1.33	A, B, C, D, G		1.05	B,G		1.69	C, F		0.62	A, B
	≤ 1,600m (ref. > 1,600m)	0.88	A, B, C, G		0.88	B,G		0.99	G		0.5	A, B		0.9	A, B, C, D, G		1.14	B,G		1.16	C, F		0.55	A, B
Access to green area over 100ha
	≤ 400m (ref. > 400m)	0.97	A, B, C, G		0.97	B,G		1.98	G		0.51	A, B		1.01	A, B, C, D, G		1.01	B,G		2.01	C, F		0.59	A, B
	≤ 800m (ref. > 800m)	0.97	A, B, C, G		0.97	B,G		1.79	G		0.59	A, B		1	A, B, C, D, G		0.79	B,G		1.7	C, F		0.58	A, B
	≤ 1,600m (ref. > 1,600m)	1.12	A, B, C, G		1.12	B,G		1.56	G		0.69	A, B		1.15	A, B, C, D, G		0.76	B,G		1.75	C, F		0.65	A, B
Residential density
	800m	1.15	A, B, C, G		1.15	B, G		0.81	G		1.34	A, B		1.25	A, B, C, D, G		1.56	B,G		0.76	C, F		1.59	A, B
	1,600m	1.2	A, B, C, G		1.2	B,G		0.66	G		1.58	A, B		1.42	A, B, C, D, G		1.66	B,G		0.63	C, F		1.68	A, B
Model 1: LTPA setting visited at least once a week, Model 2: LTPA setting visited at least once a month
Covariates: A = Age; B = Gender (female, ref. male); C = Educational level (university degree, ref. lower); D = Employment status (employed, ref. other); E = Self-efficacy; F = Social support; G = Physical activity level (G).
Note: Only significant (p<.05) covariates are reported. Covariates with negative associations are bolded.
OR = Odds Ratio.
